# Supplementary material for: The Impact of Endurance Exercise on Routine Laboratory Parameters in Young Trained Individuals
Source: J Clin Med. 2025 Aug 12;14(16):5703. doi: 10.3390/jcm14165703 (PMC12386491; doi:10.3390/jcm14165703)
Supplement: Supplementary file 1 [file jcm-14-05703-s001.zip]

Archive with 1 entries (1 files):
- jcm-3774619-supplementary.xlsx
