# Supplementary material for: The Impact of Endurance Exercise on Routine Laboratory Parameters in Young Trained Individuals
Source: J Clin Med. 2025 Aug 12;14(16):5703. doi: 10.3390/jcm14165703 (PMC12386491; doi:10.3390/jcm14165703)
Supplement: Supplementary file 1 [file jcm-14-05703-s001.zip › jcm-3774619-supplementary.xlsx]

## Sheet: Arkusz1
	Men	baseline								post-effort								recovery
	Variable	Median	Min	Max	Q25	Q75	CI (-95%)	CI (+95%)		Median	Min	Max	Q25	Q75	CI (-95%)	CI (+95%)		Median	Min	Max	Q25	Q75	CI (-95%)	CI (+95%)
	WBC (10^9/L)	5.8	3.4	11.7	5.1	6.6	1.17781	1.41288		9	4.6	19.4	7.9	10.3	1.83256	2.19744		5.7	3.3	11.2	5	6.5	1.13275	1.35883
	RBC (10^12/L)	5.05	4.13	5.81	4.83	5.25	0.305176	0.36594		5.14	4.25	8	4.96	5.42	0.344053	0.412557		4.93	3.94	5.92	4.73	5.18	0.30852	0.370094
	PLT (10^9/L)	227	114	403	198	263	44.2571	53.0691		292	107	472	247	319	51.3166	61.5342		218	113	340	191	249	40.7365	48.8475
	PCT (10^-2L/L)	0.167	0.112	0.273	0.149	0.192	0.0293944	0.0352471		0.215	0.083	0.324	0.191	0.238	0.0346023	0.041492		0.159	0.093	0.94	0.143	0.18	0.0533985	0.0640307
	MCV (fL)	91	76	99	88	93	3.25642	3.90481		91	76	101	89	93	3.41158	4.09086		90	76	100	88	93	3.38619	4.06041
	MCH (fmol)	1.82	1.47	2.13	1.76	1.89	0.0944182	0.113218		1.83	1.47	2.09	1.75	1.89	0.0961365	0.115278		1.82	1.45	2.13	1.76	1.9	0.0961443	0.115288
	MCHC (mol/L)	20.3	17.7	21.9	19.6	20.8	0.805742	0.966174		20.2	17.5	30.3	19.4	20.6	1.01343	1.21521		20.3	18.1	21.9	19.5	20.8	0.808744	0.969773
	RDW (%)	13	10.7	17.9	12.5	13.4	0.810028	0.971693		13.2	11.2	17.4	12.6	13.5	0.828143	0.993034		13	11.1	17.4	12.4	13.4	0.809755	0.970986
	MPV (fL)	7.5	6.1	9.9	6.9	7.9	0.631545	0.757589		7.5	5.9	10.2	7.1	8	0.682541	0.818761		7.4	6.2	9.8	6.9	7.8	0.607995	0.729053
	PDW (%)	16	12.9	19.6	15.1	16.8	1.13372	1.35999		16	12.8	19.9	15.2	17	1.1437	1.37195		15.8	12.3	20.7	15	16.6	1.21535	1.45733
	LYM (%)	36.6	14.6	56.2	30.6	41.5	7.49081	8.9823		42.2	13.6	68.6	36.6	47.9	8.24332	9.88851		37.2	14.2	56.5	31	42.1	7.85434	9.4256
	MON (%)	4.6	2.2	24.7	4	6	3.87578	4.64748		5.2	2.5	21.3	4.5	6.5	3.63182	4.35666		4.7	1.5	23.9	3.9	6.1	4.08404	4.89913
	GRA (%)	57.4	6.6	80.5	52.2	63.5	8.03189	9.63489		51.15	25.7	74.6	45.2	57.2	7.837	9.40109		56.45	35.9	81.5	51.4	62.2	7.91019	9.48889
	LYM (10^9/L)	2	0.7	3.8	1.7	2.4	0.487392	0.584665		3.8	1.1	7.2	3	4.4	0.926769	1.1113		2	0.8	3.5	1.6	2.3	0.474724	0.569247
	MON (10^9/L)	0.2	0.1	1.5	0.2	0.3	0.233296	0.279747		0.4	0.2	2.1	0.3	0.6	0.335522	0.402327		0.2	0.1	1.3	0.1	0.3	0.26317	0.315569
	GRA (10^9/L)	3.4	1.7	9.5	2.8	4.2	1.00749	1.2081		4.6	2.3	14	3.8	5.5	1.44394	1.73144		3.3	1.4	8.5	2.8	3.7	0.993098	1.1913
	HGB (mmol/L)	9.3	7.4	10.6	8.8	9.6	0.579478	0.694858		9.5	7.4	102	9	9.8	5.57414	6.684		9.1	6.8	10.8	8.5	9.5	0.603294	0.723416
	HCT (L/L)	0.455	0.368	0.555	0.439	0.474	0.0253164	0.0303572		0.47	0.394	0.57	0.454	0.489	0.0267218	0.0320424		0.448	0.365	0.534	0.43	0.461	0.0242594	0.0290897
	delta PV (%)									-2.54482	-16.6121	9.43896	-3.9917	-0.708882	2.92267	3.5046		1.62251	-6.71268	25.4827	-0.359066	3.32817	4.01382	4.81301
	glucose (mmol/L)	5.3	3.3	8.22	5.06	5.54	0.565708	0.678346		8.2	4.31	13.34	7.21	9.2	1.40232	1.68154		5.5	3.46	9.91	5.21	6.1	0.828901	0.993943
	corrected glucose (mmol/L)	5.3	3.3	8.22	5.06	5.54	0.565708	0.678346		8.03335	4.09809	13.1449	6.92892	8.91934	1.39791	1.67625		5.63951	3.54069	9.69178	5.24144	6.19389	0.888949	1.06595
	amylase (U/L)	56.2	11.8	103.3	43.6	68.3	16.1752	19.3958		58	7.2	251.5	45.6	71.4	21.0166	25.2013		55.8	1.2	105.1	42.2	66.5	16.8908	20.2539
	corrected amylase (U/L)	56.2	11.8	103.3	43.6	68.3	16.1752	19.3958		56.6	7.02982	245.333	43.885	69.8719	20.4961	24.5771		55.9614	1.22674	110.892	43.7316	68.5996	17.371	20.8297
	ASAT (U/L)	34.5	4.7	155.9	27.8	48.4	29.3629	35.2094		67.9	1.6	327	53.3	90.1	36.2428	43.4591		34.6	4.9	457	28	47.8	39.2485	47.0633
	corrcted ASAT (U/L)	34.5	4.7	155.9	27.8	48.4	29.3629	35.2094		66.6831	1.52021	327.577	52.1445	88.1677	36.1313	43.3254		35.2784	5.0602	461.062	28.4085	48.4113	39.7193	47.6278
	ALAT (U/L)	22.1	2.4	107.8	17.7	28.6	12.2543	14.6943		26.75	0	114.7	21.2	33.3	12.8116	15.3686		21.5	5.7	87	17.2	27.2	10.2823	12.3296
	corrected ALAT (U/L)	22.1	2.4	107.8	17.7	28.6	12.2543	14.6943		25.9512	0	114.902	21.0664	32.3373	12.6723	15.2014		22.0142	5.77253	85.9453	17.4167	28.8343	10.4079	12.4802
	CK (U/L)	247.1	16.8	997	171.8	401.1	165.99	199.04		320.5	92.4	2712.5	220.6	485.9	291.732	349.818		289	14.7	2067.9	205.4	422.9	192.961	231.381
	corrected CK (U/L)	247.1	16.8	997	171.8	401.1	165.99	199.04		304.268	91.1767	2604.73	210.054	473.462	290.405	348.227		300.763	15.1806	2232.04	208.384	427.7	203.119	243.562
	GGT (U/L)	14	4.5	61.2	11	20.7	8.60464	10.3179		14.65	5.9	68.9	11.6	21.5	9.60893	11.5267		13	4.8	166.2	10.2	19.5	11.9268	14.3015
	corrected GGT (U/L)	14	4.5	61.2	11	20.7	8.60464	10.3179		14.2562	5.72389	67.2715	11.2545	21.2167	9.40995	11.288		13.2923	5	171.634	10.5303	19.2721	12.2411	14.6784
	creatinine (µmol/L)	104	32	197	95	112	15.9467	19.1218		121	62	156	111	131	15.6785	18.8003		103	1.6	132	94	112	14.8538	17.8113
	corrected creatinine (µmol/L)	104	32	197	95	112	15.9467	19.1218		118.313	67.8522	150.156	108.055	128.086	15.1353	18.1489		104.932	1.66271	137.438	96.4467	115.229	15.3829	18.4458
	urea (mmol/L)	5.4	2.4	9.2	4.6	6.2	1.0867	1.30308		5.8	2.7	9.3	5	6.6	1.17679	1.4111		5.5	2.1	9.1	4.7	6.2	1.13362	1.35933
	corrected urea (mmol/L)	5.4	2.4	9.2	4.6	6.2	1.0867	1.30308		5.59761	2.49715	9.31869	4.88029	6.47479	1.15262	1.38212		5.57982	2.14503	10.053	4.69972	6.41757	1.18666	1.42294
	LDH (U/L)	313	101	614	274	363	75.8006	90.8933		391	176	827	347	442	73.1849	87.7568		309	183	638	268	358	64.7566	77.6502
	corrected LDH (U/L)	313	101	614	274	363	75.8006	90.8933		380.378	192.613	796.532	337.976	431.848	72.452	86.878		318.847	184.336	633	272.175	368.579	67.8309	81.3367
	albumin (g/L)	49.3	0	65.5	46.7	51.9	5.86469	7.0324		52.3	5.3	67	49.8	54.8	5.29216	6.34836		47.3	32	56.4	44	49.8	4.01042	4.80894
	corrected albumin (g/L)	49.3	0	65.5	46.7	51.9	5.86469	7.0324		51.0083	5.39011	64.6953	48.6722	53.6801	5.24367	6.2902		48.376	32.4072	60.4827	44.1389	51.2068	4.52701	5.42839
	total protein (g/L)	69.88	6.34	84.44	66.35	72.69	5.84913	7.01375		74.85	36.05	88.29	71.78	77.8	5.37056	6.43989		66.81	46.24	76.51	63.52	70.08	4.46201	5.35044
	corrected total protein (g/L)	69.88	6.34	84.44	66.35	72.69	5.84913	7.01375		73.0882	39.4527	85.5567	69.9291	75.7546	5.41403	6.49202		68.6238	47.0995	82.0657	64.3742	71.7545	5.08936	6.1027
	phosphorus (mmol/L)	0.98	0.01	1.44	0.87	1.08	0.184779	0.221571		1.34	0.63	1.88	1.2	1.47	0.189087	0.226736		1.05	0.2	1.73	0.94	1.16	0.16176	0.193968
	corrected phosphorus (mmol/L)	0.98	0.01	1.44	0.87	1.08	0.184779	0.221571		1.30522	0.608329	1.90333	1.18156	1.42635	0.189634	0.227393		1.07596	0.206509	1.79072	0.965652	1.19	0.172747	0.207143
	UA (µmol/L)	296	102	460	270	333	51.7834	62.094		331	167	476	292	369	51.7118	62.0081		308	153	460	276	349	49.9503	59.8959
	corrected UA (µmol/L)	296	102	460	270	333	51.7834	62.094		320.018	160.787	454.48	286.303	358.544	50.7668	60.875		314.677	149.631	468.843	278.01	359.27	53.5976	64.2695
	magnesium (mmol/L)	0.74	0.04	1.04	0.67	0.79	0.0985084	0.118122		0.75	0.03	0.97	0.69	0.8	0.0919562	0.110266		0.73	0.37	0.94	0.68	0.79	0.0784532	0.094074
	corrected magnesium (mmol/L)	0.74	0.04	1.04	0.67	0.79	0.0985084	0.118122		0.734555	0.0290778	0.941047	0.672365	0.783066	0.0920111	0.110331		0.749127	0.37	0.941663	0.684524	0.807121	0.0829544	0.0994714
	triglycerides (mmol/L)	1.055	0.29	4.67	0.79	1.47	0.598398	0.717826		1.15	0.39	4.61	0.83	1.57	0.648932	0.778141		0.89	0.02	2.9	0.66	1.18	0.387182	0.464274
	corrected triglycerides (mmol/L)	1.05	0	4.67	0.79	1.47	0.601706	0.721512		1.10518	0.379806	4.29831	0.817201	1.57	0.632981	0.759014		0.89998	0.021027	2.95991	0.677558	1.18336	0.394233	0.472729
	ALP (U/L)	78.9	6.97	241.5	58.11	101.65	38.0466	45.6221		86.27	7.15	227.69	65.61	108.6	35.3573	42.3973		78.9	14.85	219.04	59.37	97.06	31.521	37.7971
	corrected ALP (U/L)	78.9	6.97	241.5	58.11	101.65	38.0466	45.6221		85.8062	7.03219	230.832	63.3903	106.656	34.873	41.8166		81.1582	14.2897	237.41	60.5197	100.259	33.2627	39.8856
	direct bilirubin (µmol/L)	5.23	0	29.41	3.21	8.66	5.8775	7.04777		5.98	0.4	31.89	3.75	9.51	5.92972	7.11039		5.64	0.57	34.4	3.36	8.6	6.2084	7.44455
	corrected direct bilirubin (µmol/L)	5.23	0	29.41	3.21	8.66	5.8775	7.04777		5.8718	0.397895	32.504	3.65339	9.29358	5.8482	7.01263		5.76888	0.583444	34.7876	3.48536	8.53208	6.35755	7.6234
	total bilirubin (µmol/L)	10.54	0.03	31.2	8	13.95	4.71543	5.65432		10.85	0.54	45.69	8.58	14.11	5.79655	6.95071		10.37	2.09	45.74	7.8	13.51	5.1446	6.16894
	corrected total bilirubin (µmol/L)	10.54	0.03	31.2	8	13.95	4.71543	5.65432		10.4717	0.533937	44.3652	8.35457	13.7028	5.64278	6.76632		10.5924	2.23205	46.7243	7.95093	13.7912	5.27428	6.32444
	iron (µmol/L)	21.4	3.8	73.1	16.3	26.6	7.62651	9.14502		22.9	2.9	52.9	17.9	29.4	7.65814	9.18654		18.6	1.9	43	13.6	23.7	6.90519	8.28009
	iron (µmol/L)	21.4	3.8	73.1	16.3	26.6	7.62651	9.14502		22.5186	0	50.2594	17.3808	28.6145	7.62243	9.14013		19.0809	1.92973	44.006	13.9841	24.6847	7.07725	8.48641
	total cholestrerol (mmol/L)	4.7	2.87	8.17	4.16	5.2	0.810345	0.971693		4.87	2.85	8.16	4.29	5.71	0.954766	1.14487		4.16	2.07	7.01	3.74	4.68	0.71571	0.858215
	corrected total cholestrerol (mmol/L)	4.7	2.87	8.17	4.16	5.2	0.810345	0.971693		4.73986	2.81592	7.89442	4.165	5.55704	0.928497	1.11337		4.23348	2.16085	7.06182	3.82137	4.84328	0.744636	0.8929
	LDL (mmol/L)	2.564	0.649	5.288	2.01	3.17	0.802289	0.962033		2.75	0.476	5.4825	2.16	3.4625	0.87445	1.04856		2.38	0.3925	4.71	1.94	2.9295	0.715504	0.858641
	corrected LDL (mmol/L)	2.564	0.649	5.288	2.01	3.17	0.802289	0.962033		2.68649	0.491775	5.27462	2.11594	3.37935	0.852797	1.0226		2.43536	0	4.79377	1.93271	2.94863	0.750757	0.900592
	HDL (mmol/L)	1.62	0.83	2.46	1.4	1.91	0.316033	0.378958		1.7	0.92	3.5	1.48	1.92	0.326647	0.391686		1.45	0.87	2.5	1.25	1.65	0.274075	0.328646
	corrected HDL (mmol/L)	1.62	0.83	2.46	1.4	1.91	0.316033	0.378958		1.65584	0.882996	3.38823	1.42519	1.88257	0.320668	0.384516		1.46178	0.87	2.57946	1.26862	1.68923	0.284921	0.341652
	CRP (mg/L)	0.6	0	7.1	0	1.3	0.884539	1.06107		0.5	0	8.1	0	1.5	1.005	1.20557		0.6	0	16.4	0.1	1.2	1.25846	1.50903
	corrected CRP (mg/L)	0.6	0	7.1	0	1.3	0.884216	1.06027		0.481521	0	7.77667	0	1.44163	0.975517	1.16975		0.596989	0	16.6555	0.107938	1.23233	1.28598	1.54203
	Na+ (mmol/L)	137.4	128.6	142.8	136.2	138.4	2.06167	2.47217		138.8	126.2	150.8	137.7	139.9	2.17433	2.60726		137.3	1.35	173.7	136.4	138.5	8.69479	10.426
	corrected Na+ (mmol/L)	137.4	128.6	142.8	136.2	138.4	2.06167	2.47217		135.237	115.325	159.178	132.819	138.118	4.66352	5.59207		139.921	1.37229	175.91	136.32	143.013	10.3623	12.4255
	K+ (mmol/L)	4.02	3.37	54.51	3.89	4.21	3.03119	3.63473		3.89	2.68	4.64	3.74	4.05	0.247371	0.296625		4.25	3.59	5.66	4.09	4.49	0.283479	0.339923
	corrected K+ (mmol/L)	4.02	3.37	54.51	3.89	4.21	3.03119	3.63473		3.78963	2.67024	4.63147	3.6239	3.99417	0.265652	0.318546		4.32428	3.48248	5.72201	4.15	4.58733	0.340069	0.40778
	Cl- (mmol/L)	98.9	1.27	105.9	97.9	100	8.37766	10.0457		99.8	92.1	108.6	98.6	101	2.18285	2.61748		100	89.3	135.1	98.6	101.2	3.8585	4.62677
	corrected Cl- (mmol/L)	98.9	1.27	105.9	97.9	100	8.37766	10.0457		97.2214	84.8055	108.454	94.961	99.484	3.5108	4.20984		101.659	89.1025	136.301	98.5518	104.442	5.48636	6.57875
	iCa (mmol/L)	1.24	0.08	2.47	1.17	1.31	0.284371	0.340992		1.2	1.02	2.14	1.15	1.3	0.111278	0.133434		1.25	1	2.41	1.21	1.31	0.106991	0.128295
	corrected iCa (mmol/L)	1.24	0.08	2.47	1.17	1.31	0.284371	0.340992		1.17311	1.00065	1.97922	1.11236	1.26392	0.110127	0.132054		1.27184	1.03233	2.50925	1.22378	1.35674	0.121354	0.145516
	tCa (mmol/L)	2.41	0.15	3	2.28	2.57	0.541993	0.64991		2.34	1.1	3.36	2.24	2.55	0.223033	0.267441		2.46	2	2.91	2.37	2.6	0.165925	0.198962
	corrected tCa (mmol/L)	2.41	0.15	3	2.28	2.57	0.541993	0.64991		2.29339	1.01736	3.40636	2.17813	2.51223	0.230538	0.27644		2.49543	2.07489	3.51352	2.39	2.66819	0.19747	0.236789
	calc. osmolality (mmol/L)	285.56	269.14	296.99	282.65	288.08	4.32924	5.19124		291.89	265.05	315.21	289.4	293.81	4.84719	5.81232		286.3	13.78	356.68	283.96	288.31	17.427	20.8969
	corrected calc. osmolality (mmol/L)	285.56	269.14	296.99	282.65	288.08	4.32924	5.19124		283.824	241.324	332.723	278.981	290.357	9.88693	11.8555		290.912	14.0075	361.219	283.906	297.488	21.0373	25.226
	Women	baseline								post-effort								recovery
	Variable	Median	Min	Max	Q25	Q75	CI (-95%)	CI (+95%)		Median	Min	Max	Q25	Q75	CI (-95%)	CI (+95%)		Median	Min	Max	Q25	Q75	CI (-95%)	CI (+95%)
	WBC (10^9/L)	6.6	3.5	12.4	5.9	7.5	1.23017	1.7593		10.1	5.5	16	8.5	11.2	1.93682	2.76991		5.45	3.7	9.4	4.9	6.5	0.998848	1.42849
	RBC (10^12/L)	4.455	3.9	5	4.27	4.71	0.234155	0.334873		4.585	3.74	5.21	4.37	4.85	0.248092	0.354805		4.35	3.81	42	4.17	4.58	4.06764	5.81727
	PLT (10^9/L)	261	136	393	227	298	47.3308	67.6893		321.5	168	506	277	355	56.7781	81.2002		241	126	380	211	276	46.1171	65.9536
	PCT (10^-2L/L)	0.1975	0.125	0.308	0.177	0.22	0.035453	0.0507024		0.2405	0.152	0.64	0.21	0.273	0.0624771	0.0893506		0.1795	0.12	0.285	0.16	0.2	0.0322725	0.046154
	MCV (fL)	88	74	96	86	91	3.60915	5.16156		88.5	74	96	86	91	3.58729	5.1303		88	80	95	85	92	3.4562	4.94282
	MCH (fmol)	1.77	1.41	1.96	1.7	1.84	0.0981106	0.140311		1.77	1.41	1.99	1.69	1.84	0.0975453	0.139503		1.78	1.51	1.96	1.71	1.85	0.0891924	0.127557
	MCHC (mol/L)	20.2	17.8	20.9	19.1	20.5	0.688067	0.984027		20.2	17.7	21.1	19.2	20.5	0.698632	0.999136		20.4	17.9	20.9	19.9	20.5	0.66046	0.944545
	RDW (%)	13.5	1.7	16.4	13	14.1	1.51066	2.16045		13.55	12.4	16.5	13.1	14.3	0.774044	1.10699		13.5	12.3	16.6	13.1	14.1	0.835803	1.19531
	MPV (fL)	7.6	6.5	9.4	7.3	8.2	0.588967	0.842301		7.8	6.5	9.4	7.2	8.4	0.577653	0.826121		7.5	6.3	9.2	6.9	7.9	0.590326	0.844244
	PDW (%)	15.4	5.3	19.7	14.8	15.9	1.38973	1.9875		15.8	13.8	18.5	15.1	16.7	0.905448	1.29491		15.3	13.4	17.8	14.8	15.9	0.765134	1.09424
	LYM (%)	34.4	21.4	51.4	28	39.7	5.92006	8.46648		40.3	28.5	53.7	35.1	46	5.26961	7.53624		38.9	21.4	53.1	33.4	45	6.8071	9.73506
	MON (%)	3.8	1.8	6.7	3.1	4.5	0.930286	1.33043		4.25	2.8	7.9	3.7	5.1	0.867013	1.23994		4.25	1.8	8.6	3.7	4.9	0.93874	1.34252
	GRA (%)	61.3	4.1	74.8	56	68.9	9.63032	13.7726		55.45	40.7	67.3	49.7	61.2	5.55531	7.94483		56.2	41.4	74.4	49.2	62.2	7.06319	10.1013
	LYM (10^9/L)	2.2	1.4	4	1.9	2.6	0.465368	0.665538		4	2.4	6.7	3.4	4.4	0.766301	1.09591		1.9	1.3	4.7	1.7	2.4	0.568392	0.812876
	MON (10^9/L)	0.2	0.1	0.5	0.2	0.3	0.0766977	0.109688		0.4	0.2	0.7	0.3	0.5	0.0999471	0.142938		0.2	0.1	0.5	0.2	0.2	0.0670124	0.0958366
	GRA (10^9/L)	4.3	1.9	8.9	3.5	5	1.11444	1.59379		5.7	2.7	9.9	4.4	7.1	1.40458	2.00874		3.15	1.9	5.6	2.6	3.9	0.746689	1.06786
	HGB (mmol/L)	8	6.4	8.9	7.6	8.3	0.479244	0.685382		8.1	6.7	9	7.7	8.4	0.471533	0.674354		7.85	5.9	8.8	7.3	8.2	0.477863	0.683408
	HCT (L/L)	0.399	0.34	0.432	0.385	0.409	0.0181743	0.0259917		0.407	0.145	0.448	0.394	0.422	0.0343149	0.0490748		0.39	0.313	0.429	0.376	0.4	0.0187307	0.0267874
	delta PV (%)									-1.91688	-7.60892	40.0253	-2.83582	-0.661846	4.99367	7.14161		1.8608	-8.12965	11.8218	0.338346	3.6416	2.58348	3.69472
	glucose (mmol/L)	4.8	3.7	5.3	4.4	5	0.355789	0.508825		4	3.2	5	3.8	4.2	0.33462	0.478551		4.875	3.5	5.4	4.7	5	0.275539	0.394057
	corrected glucose (mmol/L)	4.8	3.7	5.3	4.4	5	0.355789	0.508825		3.93309	3.11394	5.88106	3.71093	4.1557	0.385939	0.551944		4.93314	3.73455	5.55149	4.74518	5.07121	0.282537	0.404065
	amylase (U/L)	55.4	19.8	89.6	46.7	66.2	13.9789	19.9917		55.85	18	101.2	44.8	68.2	16.847	24.0935		54.3	0	107	42.2	64.6	17.021	24.3423
	corrected amylase (U/L)	55.4	19.8	89.6	46.7	66.2	13.9789	19.9917		55.2493	18.1208	136.805	43.5585	66.9184	18.1709	25.9868		56.0268	0	108.586	42.9414	67.803	17.4097	24.8982
	ASAT (U/L)	28.5	10.5	108	20.3	40	17.3904	24.8706		58.45	20.3	204.4	44.7	80.9	35.5774	50.8804		27.45	14.6	137	21.4	58.6	29.2725	41.8636
	corrcted ASAT (U/L)	28.5	10.5	108	20.3	40	17.3904	24.8706		58.4106	19.7243	205.772	44.7338	81.7295	35.0367	50.1071		27.7143	14.6252	138.884	22.0003	61.0484	29.5959	42.3261
	ALAT (U/L)	18.05	5.6	46.6	13.7	23	6.37126	9.11174		21.75	10.5	54.3	17.2	26.1	6.53287	9.34287		17.25	2.7	39.3	9.5	21	6.54312	9.35752
	corrected ALAT (U/L)	18.05	5.6	46.6	13.7	23	6.37126	9.11174		21.056	10.3589	52.3281	17.6312	25.5818	6.25439	8.9446		17.319	2.64484	40.3435	9.74544	21.6691	6.6805	9.554
	CK (U/L)	161.8	53.5	515.4	123.4	213.1	79.5225	113.728		192.45	60.2	551.6	139.1	248.8	101.364	144.964		154.7	50.7	817.7	124.3	204.1	113.942	162.952
	corrected CK (U/L)	161.8	53.5	515.4	123.4	213.1	79.5225	113.728		188.517	59.4091	542.304	137.971	261.908	99.1636	141.817		158.409	52.6376	839.411	127.552	209.682	115.875	165.717
	GGT (U/L)	9.55	4.5	32.2	7.8	18.5	6.46527	9.24619		10.65	3.8	40.7	8	20	7.87645	11.2644		9.9	3.5	30.3	7.7	17.8	6.04425	8.64407
	corrected GGT (U/L)	9.55	4.5	32.2	7.8	18.5	6.46527	9.24619		10.5955	3.66823	39.6468	7.82662	19.5591	7.70076	11.0131		10.3149	3.21546	31.4889	8.46981	18.3499	6.14119	8.78272
	creatinine (µmol/L)	93.5	76	126	89	99	8.37851	11.9824		102.5	86	142	94	110	10.2799	14.7016		94	82	121	88	99	7.46455	10.6753
	corrected creatinine (µmol/L)	93.5	76	126	89	99	8.37851	11.9824		100.706	83.7746	136.843	93.1508	108.454	10.0259	14.3384		96.329	78.7906	122.69	89.6742	102.356	8.0088	11.4537
	urea (mmol/L)	4.4	1.9	8	3.8	5.1	0.979738	1.40115		4.85	2.2	8.1	4.2	5.4	0.889059	1.27147		4.55	2.2	7.6	3.6	5.2	0.98862	1.41386
	corrected urea (mmol/L)	4.4	1.9	8	3.8	5.1	0.979738	1.40115		4.71832	2.26978	7.88215	4.10888	5.35434	0.850974	1.21701		4.60906	2.2	7.81321	3.6495	5.30583	1.00165	1.43249
	LDH (U/L)	323.5	178	565	278	387	66.8738	95.6384		347	204	634	295	425	76.5524	109.48		290	109	576	239	352	83.3314	119.175
	corrected LDH (U/L)	323.5	178	565	278	387	66.8738	95.6384		341.731	200.114	610.976	294.675	414.277	73.3531	104.905		287.949	110.415	583.476	240.811	369.302	84.8472	121.343
	albumin (g/L)	48.6	40.3	54.2	46.7	50	2.46299	3.5224		49.6	4.95	56.1	47.8	52.1	5.47272	7.85037		47.2	4.2	56.5	45.3	49.8	5.46108	7.81007
	corrected albumin (g/L)	48.6	40.3	54.2	46.7	50	2.46299	3.5224		49.1131	4.91724	77.294	46.8398	51.3015	6.32036	9.06627		48.7734	4.26227	59.7801	45.3952	50.9907	5.81004	8.30913
	total protein (g/L)	69.96	58.9	75.43	67.3	71.78	2.94928	4.21786		72.905	65.42	82.48	70.19	74.7	2.93316	4.1948		68.35	62.31	74.79	66.87	69.84	2.23796	3.20059
	corrected total protein (g/L)	69.96	58.9	75.43	67.3	71.78	2.94928	4.21786		71.1689	64.8385	108.282	68.6155	73.4703	5.09028	7.27978		70.3343	62.233	75.8936	67.2016	72.0096	2.97197	4.25032
	phosphorus (mmol/L)	1	0.58	1.45	0.86	1.11	0.141829	0.202834		1.27	0.84	1.79	1.11	1.39	0.159913	0.228696		1.035	0.38	1.45	0.91	1.17	0.176441	0.252333
	corrected phosphorus (mmol/L)	1	0.58	1.45	0.86	1.11	0.141829	0.202834		1.23989	0.834633	2.50645	1.08555	1.3808	0.20736	0.296553		1.04919	0.40098	1.49153	0.931498	1.18816	0.177884	0.254398
	UA (µmol/L)	211	120	312	184	234	37.1315	53.103		229	129	372	198	265	39.8626	57.0088		227.5	100	391	192	258	45.2985	64.7828
	corrected UA (µmol/L)	211	120	312	184	234	37.1315	53.103		226.076	128.176	387.87	197.717	259.228	43.8146	62.6607		234.546	100.156	407.056	196.192	272.434	46.5672	66.5973
	magnesium (mmol/L)	0.72	0.34	0.9	0.62	0.8	0.103421	0.147906		0.715	0.45	0.92	0.66	0.8	0.0966885	0.138277		0.72	0.51	49	0.62	0.82	5.21169	7.45341
	corrected magnesium (mmol/L)	0.72	0.34	0.9	0.62	0.8	0.103421	0.147906		0.704986	0.442282	1.1062	0.630006	0.7981	0.10667	0.152552		0.745629	0.510849	49.7604	0.645319	0.841398	5.29224	7.56861
	triglycerides (mmol/L)	0.865	0.32	9.1	0.65	1.06	0.940071	1.34443		0.97	0.42	4.21	0.77	1.23	0.53645	0.767194		0.71	0.25	1.64	0.63	0.85	0.180713	0.258444
	corrected triglycerides (mmol/L)	0.865	0.32	9.1	0.65	1.06	0.940071	1.34443		0.958403	0.420681	4.10106	0.763012	1.28227	0.520446	0.744307		0.722827	0.255604	1.68025	0.626924	0.857064	0.183294	0.262134
	ALP (U/L)	65.645	21	692	54.04	75.2	69.7018	99.6829		74.295	32.16	134.97	61.76	86.62	16.735	23.9333		67.055	29.27	117.2	56.79	74.45	15.7054	22.4608
	corrected ALP (U/L)	65.645	21	692	54.04	75.2	69.7018	99.6829		72.9369	31.0746	130.632	60.3949	86.801	17.4616	24.9724		67.4323	28.413	122.013	55.18	78.5605	16.1501	23.0968
	direct bilirubin (µmol/L)	3.305	0	17.75	1.34	5.87	2.8472	4.07187		3.885	0	21.12	1.72	7.03	3.64011	5.20585		4.17	0	20.62	2.29	7.19	3.17955	4.54718
	corrected direct bilirubin (µmol/L)	3.305	0	17.75	1.34	5.87	2.8472	4.07187		3.77224	0	20.7168	1.70545	6.78768	3.56995	5.1055		4.21684	0	20.8876	2.29775	7.10565	3.238	4.63076
	total bilirubin (µmol/L)	8.815	3.09	29.66	6.29	11.9	4.10563	5.8716		9.13	1.48	27.69	6.89	12.98	4.27474	6.11344		9.06	2.16	26.01	6.27	11.67	4.15921	5.94822
	corrected total bilirubin (µmol/L)	8.815	3.09	29.66	6.29	11.9	4.10563	5.8716		8.92601	1.4824	27.9739	6.87851	12.7302	4.19808	6.0038		9.18906	2.18804	26.5052	6.3417	12.0656	4.27298	6.11092
	iron (µmol/L)	16.7	2.4	38.3	11.1	19.6	5.6798	8.12286		15.18	1.8	36.6	11.8	21.3	5.82643	8.33256		12.9	1.8	48.6	8	18.3	7.1662	10.2486
	iron (µmol/L)	16.7	2.4	38.3	11.1	19.6	5.6798	8.12286		15.2294	1.77394	35.9028	11.5947	21.2292	5.71926	8.1793		13.1657	1.82336	47.8891	8.02707	18.0433	7.32103	10.47
	total cholestrerol (mmol/L)	4.435	2.64	7.29	4.18	4.84	0.61078	0.873497		4.725	3	7.3	4.31	5.03	0.628566	0.898932		4.3	2.88	7.04	3.65	4.72	0.687151	0.982718
	corrected total cholestrerol (mmol/L)	4.435	2.64	7.29	4.18	4.84	0.61078	0.873497		4.62075	2.95969	8.70957	4.27288	4.98967	0.732409	1.04744		4.34649	2.88479	6.81757	3.75826	4.93542	0.683353	0.977285
	LDL (mmol/L)	2.28	-0.335	4.9	1.96	2.61	0.621019	0.88814		2.33	0.666	49.7	2.1	2.64	5.14636	7.35997		2.33525	0.8345	4.74	1.504	2.72	0.676672	0.96773
	corrected LDL (mmol/L)	2.28	-0.335	4.9	1.96	2.61	0.621019	0.88814		2.40012	0.657052	48.7224	2.02246	2.64452	5.04351	7.21289		2.36318	0.835889	4.59024	1.50909	2.78576	0.680563	0.973295
	HDL (mmol/L)	1.78	1.3	2.6	1.65	1.89	0.182468	0.260954		1.805	1.17	2.73	1.65	1.97	0.212153	0.303406		1.65	1.35	4.1	1.54	1.78	0.293728	0.42007
	corrected HDL (mmol/L)	1.78	1.3	2.6	1.65	1.89	0.182468	0.260954		1.77895	1.12967	2.6763	1.62683	1.93676	0.218054	0.311846		1.69567	1.38867	4.04003	1.56269	1.81	0.285661	0.408533
	CRP (mg/L)	0.1	0	7.5	0	0.5	1.02582	1.46705		0.55	0	5.2	0	2	1.12875	1.61426		0.4	0	3.71	0	0.8	0.643855	0.920798
	corrected CRP (mg/L)	0.1	0	7.5	0	0.5	1.02582	1.46705		0.544632	0	5.1247	0	1.92524	1.12228	1.605		0.406666	0	3.74772	0	0.829133	0.653721	0.934908
	Na+ (mmol/L)	137.7	123.8	1136.5	136.8	139.2	107.823	154.201		138.6	128.5	141.3	137.1	139.6	2.11133	3.01948		137.3	129.4	141.1	136	138.6	2.03328	2.90786
	corrected Na+ (mmol/L)	137.7	123.8	1136.5	136.8	139.2	107.823	154.201		135.568	126.027	193.235	133.856	137.6	7.29701	10.4357		140.73	126.322	153.308	136.735	142.514	4.06999	5.82063
	K+ (mmol/L)	3.935	3.44	5.07	3.83	4.12	0.236358	0.338023		3.89	3.24	4.95	3.69	4.06	0.239306	0.34224		3.945	3.41	4.8	3.76	4.06	0.217942	0.311686
	corrected K+ (mmol/L)	3.935	3.44	5.07	3.83	4.12	0.236358	0.338023		3.83336	3.09301	5.47499	3.63657	4.0232	0.305968	0.437575		3.98151	3.41533	4.94828	3.77773	4.1739	0.257904	0.368837
	Cl- (mmol/L)	100.75	98.1	105.6	99.8	101.6	1.28566	1.83866		101.3	97.4	105.2	99.9	102.3	1.42479	2.03764		100.8	98.4	105.1	99.8	102.2	1.34896	1.9292
	corrected Cl- (mmol/L)	100.75	98.1	105.6	99.8	101.6	1.28566	1.83866		99.7071	92.2063	140.725	98.3386	101.131	5.15304	7.36953		103.367	94.7386	113.005	101.219	104.748	2.64676	3.78521
	iCa (mmol/L)	1.19	1.12	1.44	1.16	1.23	0.050763	0.0725978		1.17	1.08	1.45	1.13	1.19	0.0541478	0.0774386		1.19	1.08	1.42	1.17	1.23	0.0514873	0.0736336
	corrected iCa (mmol/L)	1.19	1.12	1.44	1.16	1.23	0.050763	0.0725978		1.14507	1.0501	1.56828	1.11328	1.18034	0.0699294	0.100008		1.22123	0.9922	1.45485	1.19114	1.25261	0.0612076	0.0875349
	tCa (mmol/L)	2.31	2.19	2.74	2.27	2.39	0.0858454	0.12277		2.29	2.1	2.61	2.21	2.4	0.0978236	0.139901		2.33	2.11	2.65	2.28	2.43	0.095006	0.135871
	corrected tCa (mmol/L)	2.31	2.19	2.74	2.27	2.39	0.0858454	0.12277		2.26602	2.0583	3.10856	2.16747	2.32278	0.134062	0.191726		2.38906	2.1573	2.72845	2.30416	2.476	0.115342	0.164955
	calc. osmolality (mmol/L)	284.725	257.8	2282.2	282.4	287.3	215.653	308.413		285.95	266.6	291.3	282.7	287.6	4.1016	5.86584		283.7	268.1	291.9	281.4	286.4	4.1161	5.88657
	corrected calc. osmolality (mmol/L)	284.725	257.8	2282.2	282.4	287.3	215.653	308.413		279.726	260.45	397.112	276.734	283.908	14.698	21.0201		290.419	261.279	315.785	282.8	294.457	8.2478	11.7954
